# Supplementary material for: Packaged delivery of CRISPR–Cas9 ribonucleoproteins accelerates genome editing
Source: Nucleic Acids Res. 2025 Feb 27;53(5):gkaf105. doi: 10.1093/nar/gkaf105 (PMC11878570; doi:10.1093/nar/gkaf105)
Supplement: gkaf105_Supplemental_Files [file gkaf105_supplemental_files.zip]

Archive with 2 entries (2 files):
- 241212_Revision_Manuscript_Supp.pdf
- Karp et al_Manuscript_Supp_table1.xlsx
